# Supplementary material for: T-Toxin Virulence Genes: Unconnected Dots in a Sea of Repeats
Source: mBio. 2023 Mar 8;14(2):e00261-23. doi: 10.1128/mbio.00261-23 (PMC10128009; doi:10.1128/mbio.00261-23)
Supplement: TABLE S1 [file mbio.00261-23-s0001.xlsx]

## Sheet: S1
Strain	portalID	race	genotype	source
C4	CocheC4_6	T	Tox1+; MAT1-2	Lab inbred, ATCC 48331
PR1x412	ChetPR1x412_2	T	Tox1+; MAT1-1	a progeny of a cross between PR1C from Poza Rica, Mexico and strain 412, unknown geographical origin
Hm338	ChetHm338_1	T	Tox1+; MAT1-2	New York
HAW225	ChetHAW225_4	T	Tox1+; MAT1-1	Hawaii
C5	CocheC5_4m	O	Tox1-; MAT1-1	Lab inbred, ATCC 48332
PR9b	ChetPR9b_4	O	Tox1-; MAT1-1	Poza Rica, Mexico
https://mycocosm.jgi.doe.gov/Bipolaris_maydis
