# Supplementary material for: T-Toxin Virulence Genes: Unconnected Dots in a Sea of Repeats
Source: mBio. 2023 Mar 8;14(2):e00261-23. doi: 10.1128/mbio.00261-23 (PMC10128009; doi:10.1128/mbio.00261-23)
Supplement: TABLE S2 [file mbio.00261-23-s0002.xlsx]

## Sheet: S2
	ChetPR9b_4	CocheC5_4m	CocheC4_6	ChetPR1x412_2	ChetHAW225_4	ChetHm338_1
# genes	11145	11808	11324	11792	11727	12842
Protein length (median)	408	396	407	404	410	397
Exon Length (median)	333	333	338	336	329	339
Gene length (median)	1545	1490	1534	1531	1550	1506
Transcript length (median)	1407	1349	1395	1386	1408	1368
Intron length (median)	57	57	57	56	57	56
% genes with UTR	68.08	57.85	68.53	67.88	69.03	68.63
# genes with UTR	7588	6831	7760	8004	8095	8814
# spliced genes	8833	9285	8933	9338	9384	10106
% spliced	79.26	78.63	78.89	79.19	80.02	78.69
Introns per spliced gene (median)	2	2	2	2	2	2
Exons per gene (median)	3	2	2	2	3	2
Gene Density (Mbp)	290.16	323.65	299.69	285.39	265.32	283.76
