# Supplementary material for: T-Toxin Virulence Genes: Unconnected Dots in a Sea of Repeats
Source: mBio. 2023 Mar 8;14(2):e00261-23. doi: 10.1128/mbio.00261-23 (PMC10128009; doi:10.1128/mbio.00261-23)
Supplement: TABLE S3 [file mbio.00261-23-s0003.xlsx]

## Sheet: S3
PortalID	Strain	Type	Name	Scaffold	Start	End	Chromosome
ChetHAW225_4	HAW225	Scaffold	S4	scaffold_4	0	2757055	12;6
ChetHAW225_4	HAW225	RFLP	B160	scaffold_4	123361	123683	12;6
ChetHAW225_4	HAW225	RFLP	B43	scaffold_4	285069	285592	12;6
ChetHAW225_4	HAW225	RFLP	G395	scaffold_4	440192	440364	12;6
ChetHAW225_4	HAW225	Tox1A	OXI1	scaffold_4	1694014	1694983	12;6
ChetHAW225_4	HAW225	Tox1A	TOX9	scaffold_4	1695385	1696244	12;6
ChetHAW225_4	HAW225	Tox1A	PKS1	scaffold_4	1921417	1929329	12;6
ChetHAW225_4	HAW225	Tox1A	TOX10	scaffold_4	1935854	1937194	12;6
ChetHAW225_4	HAW225	Tox1A	PKS2	scaffold_4	2089713	2096349	12;6
ChetHAW225_4	HAW225	Tox1A	LAM1	scaffold_4	2098691	2100171	12;6
ChetHAW225_4	HAW225	RFLP	B149	scaffold_4	2591819	2592328	12;6
ChetHAW225_4	HAW225	Scaffold	S8	scaffold_8	0	2021719	6;12
ChetHAW225_4	HAW225	RFLP	C60	scaffold_8	264796	265128	6;12
ChetHAW225_4	HAW225	RFLP	G349	scaffold_8	1243184	1243702	6;12
ChetHAW225_4	HAW225	Tox1B	RED3	scaffold_8	1668657	1669247	6;12
ChetHAW225_4	HAW225	Tox1B	RED2	scaffold_8	1673443	1674284	6;12
ChetHAW225_4	HAW225	Tox1B	RED1	scaffold_8	1676201	1677503	6;12
ChetHAW225_4	HAW225	Tox1B	DEC1	scaffold_8	1678791	1679851	6;12
ChetHAW225_4	HAW225	RFLP	B88	scaffold_8	1850381	1850882	6;12
ChetHm338_1	Hm338	Scaffold	S13	scaffold_13	0	1590271	6;12
ChetHm338_1	Hm338	RFLP	C60	scaffold_13	190293	190625	6;12
ChetHm338_1	Hm338	RFLP	G349	scaffold_13	1187723	1188241	6;12
ChetHm338_1	Hm338	Scaffold	S19	scaffold_19	0	488106	6;12
ChetHm338_1	Hm338	Tox1B	RED3	scaffold_19	115424	116723	6;12
ChetHm338_1	Hm338	Tox1B	RED2	scaffold_19	120490	121331	6;12
ChetHm338_1	Hm338	Tox1B	RED1	scaffold_19	123248	124550	6;12
ChetHm338_1	Hm338	Tox1B	DEC1	scaffold_19	125838	126898	6;12
ChetHm338_1	Hm338	RFLP	B88	scaffold_19	299049	299550	6;12
ChetHm338_1	Hm338	Scaffold	S3	scaffold_3	0	2807996	12;6
ChetHm338_1	Hm338	RFLP	B160	scaffold_3	109824	110146	12;6
ChetHm338_1	Hm338	RFLP	B43	scaffold_3	275867	276390	12;6
ChetHm338_1	Hm338	RFLP	G395	scaffold_3	431361	431533	12;6
ChetHm338_1	Hm338	Tox1A	OXI1	scaffold_3	1687060	1688029	12;6
ChetHm338_1	Hm338	Tox1A	TOX9	scaffold_3	1688431	1689290	12;6
ChetHm338_1	Hm338	Tox1A	PKS1	scaffold_3	1923227	1931139	12;6
ChetHm338_1	Hm338	Tox1A	TOX10	scaffold_3	1937663	1939006	12;6
ChetHm338_1	Hm338	Tox1A	PKS2	scaffold_3	2083783	2090692	12;6
ChetHm338_1	Hm338	Tox1A	LAM1	scaffold_3	2093034	2094514	12;6
ChetHm338_1	Hm338	RFLP	B149	scaffold_3	2574108	2574617	12;6
ChetPR1x412_2	PR1x412	Scaffold	S4	scaffold_4	0	2791288	12;6
ChetPR1x412_2	PR1x412	RFLP	B160	scaffold_4	93357	93837	12;6
ChetPR1x412_2	PR1x412	RFLP	B43	scaffold_4	262067	262552	12;6
ChetPR1x412_2	PR1x412	RFLP	G395	scaffold_4	415143	415315	12;6
ChetPR1x412_2	PR1x412	Tox1A	OXI1	scaffold_4	1672323	1673292	12;6
ChetPR1x412_2	PR1x412	Tox1A	TOX9	scaffold_4	1673694	1674553	12;6
ChetPR1x412_2	PR1x412	Tox1A	PKS1	scaffold_4	1907240	1915152	12;6
ChetPR1x412_2	PR1x412	Tox1A	TOX10	scaffold_4	1921677	1923020	12;6
ChetPR1x412_2	PR1x412	Tox1A	PKS2	scaffold_4	2075535	2082171	12;6
ChetPR1x412_2	PR1x412	Tox1A	LAM1	scaffold_4	2084513	2085993	12;6
ChetPR1x412_2	PR1x412	RFLP	B149	scaffold_4	2647246	2647752	12;6
ChetPR1x412_2	PR1x412	Scaffold	S9	scaffold_9	0	2003232	6;12
ChetPR1x412_2	PR1x412	RFLP	C60	scaffold_9	248959	249291	6;12
ChetPR1x412_2	PR1x412	RFLP	G349	scaffold_9	1226388	1226905	6;12
ChetPR1x412_2	PR1x412	Tox1B	RED3	scaffold_9	1650374	1650964	6;12
ChetPR1x412_2	PR1x412	Tox1B	RED2	scaffold_9	1655160	1656001	6;12
ChetPR1x412_2	PR1x412	Tox1B	RED1	scaffold_9	1657918	1659220	6;12
ChetPR1x412_2	PR1x412	Tox1B	DEC1	scaffold_9	1660508	1661568	6;12
ChetPR1x412_2	PR1x412	RFLP	B88	scaffold_9	1832103	1832604	6;12
ChetPR9b_4	PR9b	Scaffold	S11	scaffold_11	0	1849470	Chr 12
ChetPR9b_4	PR9b	RFLP	B88	scaffold_11	183989	184490	Chr 12
ChetPR9b_4	PR9b	RFLP	G395	scaffold_11	1451480	1451652	Chr 12
ChetPR9b_4	PR9b	RFLP	B43	scaffold_11	1605844	1606367	Chr 12
ChetPR9b_4	PR9b	RFLP	B160	scaffold_11	1773718	1774040	Chr 12
ChetPR9b_4	PR9b	Scaffold	S4	scaffold_4	0	2601692	Chr 6
ChetPR9b_4	PR9b	RFLP	C60	scaffold_4	239413	239745	Chr 6
ChetPR9b_4	PR9b	RFLP	G349	scaffold_4	1240489	1241007	Chr 6
ChetPR9b_4	PR9b	RFLP	B149	scaffold_4	1942343	1942849	Chr 6
CocheC4_6	C4	Scaffold	S4	scaffold_4	0	2625346	12;6
CocheC4_6	C4	RFLP	B160	scaffold_4	94607	94929	12;6
CocheC4_6	C4	RFLP	B43	scaffold_4	256313	256836	12;6
CocheC4_6	C4	RFLP	G395	scaffold_4	411440	411612	12;6
CocheC4_6	C4	Tox1A	OXI1	scaffold_4	1670814	1671783	12;6
CocheC4_6	C4	Tox1A	TOX9	scaffold_4	1672185	1673044	12;6
CocheC4_6	C4	Tox1A	PKS1	scaffold_4	1898206	1906118	12;6
CocheC4_6	C4	Tox1A	TOX10	scaffold_4	1912643	1913983	12;6
CocheC4_6	C4	Tox1A	PKS2	scaffold_4	2066502	2073138	12;6
CocheC4_6	C4	Tox1A	LAM1	scaffold_4	2075480	2076960	12;6
CocheC4_6	C4	RFLP	B149	scaffold_4	2508800	2509309	12;6
CocheC4_6	C4	Scaffold	S8	scaffold_8	0	1987251	6;12
CocheC4_6	C4	RFLP	C60	scaffold_8	232255	232587	6;12
CocheC4_6	C4	RFLP	G349	scaffold_8	1220970	1221488	6;12
CocheC4_6	C4	Tox1B	RED3	scaffold_8	1645251	1645841	6;12
CocheC4_6	C4	Tox1B	RED2	scaffold_8	1650037	1650878	6;12
CocheC4_6	C4	Tox1B	RED1	scaffold_8	1652795	1654097	6;12
CocheC4_6	C4	Tox1B	DEC1	scaffold_8	1655385	1656445	6;12
CocheC4_6	C4	RFLP	B88	scaffold_8	1822508	1823009	6;12
CocheC5_4m	C5	Scaffold	S12	scaffold_12	0	1811879	Chr 12
CocheC5_4m	C5	RFLP	B88	scaffold_12	164228	164729	Chr 12
CocheC5_4m	C5	RFLP	G395	scaffold_12	1421748	1421920	Chr 12
CocheC5_4m	C5	RFLP	B43	scaffold_12	1574520	1575005	Chr 12
CocheC5_4m	C5	RFLP	B160	scaffold_12	1735782	1736262	Chr 12
CocheC5_4m	C5	Scaffold	S8	scaffold_8	0	1952787	Chr 6
CocheC5_4m	C5	RFLP	C60	scaffold_8	249680	250012	Chr 6
CocheC5_4m	C5	RFLP	G349	scaffold_8	1239621	1240121	Chr 6
CocheC5_4m	C5	RFLP	B149	scaffold_8	1845812	1846321	Chr 6
