# Supplementary material for: T-Toxin Virulence Genes: Unconnected Dots in a Sea of Repeats
Source: mBio. 2023 Mar 8;14(2):e00261-23. doi: 10.1128/mbio.00261-23 (PMC10128009; doi:10.1128/mbio.00261-23)
Supplement: TABLE S4 [file mbio.00261-23-s0004.xlsx]

## Sheet: S4
Scaffold #	start	end	Scaffold #	start	end
C4__scaffold_8	1987235	1722131	C5__scaffold_12	1	265075
C4__scaffold_4	1737566	1731969	C5__scaffold_12	265390	270986
C4__scaffold_4	1559940	1371059	C5__scaffold_12	273351	462256
C4__scaffold_4	1391043	22149	C5__scaffold_12	442255	1811219
C4__scaffold_8	10940	1481172	C5__scaffold_8	28354	1498634
C4__scaffold_8	1481547	1498895	C5__scaffold_8	1498620	1515949
C4__scaffold_8	1499171	1511695	C5__scaffold_8	1515951	1528470
C4__scaffold_4	2193088	2615774	C5__scaffold_8	1530083	1952787
PR1x412__scaffold_4	39943	235929	C5__scaffold_12	1792690	1593661
PR1x412__scaffold_4	243407	899200	C5__scaffold_12	1593665	937881
PR1x412__scaffold_4	902529	1561451	C5__scaffold_12	937881	273351
PR1x412__scaffold_4	1740990	1746587	C5__scaffold_12	270986	265390
PR1x412__scaffold_9	1846341	1997680	C5__scaffold_12	144663	1
PR1x412__scaffold_9	1726021	1846352	C5__scaffold_12	265075	150480
PR1x412__scaffold_9	1	19310	C5__scaffold_8	6595	25903
PR1x412__scaffold_9	27647	290043	C5__scaffold_8	28355	290826
PR1x412__scaffold_9	328449	1515529	C5__scaffold_8	340810	1528470
PR1x412__scaffold_4	2202126	2227313	C5__scaffold_8	1530083	1555277
PR1x412__scaffold_4	2276300	2452383	C5__scaffold_8	1555277	1731453
PR1x412__scaffold_4	2472337	2478279	C5__scaffold_8	1769299	1775241
PR1x412__scaffold_4	2481662	2486068	C5__scaffold_8	1776774	1772402
PR1x412__scaffold_4	2564983	2571813	C5__scaffold_8	1792489	1799319
PR1x412__scaffold_4	2572411	2579926	C5__scaffold_8	1808988	1801473
PR1x412__scaffold_4	2616247	2704524	C5__scaffold_8	1814780	1903090
PR1x412__scaffold_4	2704509	2721476	C5__scaffold_8	1908886	1925848
